# Supplementary material for: A Generalized Method for the Synthesis of Carbon-Encapsulated Fe3O4 Composites and Its Application in Water Treatment
Source: Molecules. 2022 Oct 11;27(20):6812. doi: 10.3390/molecules27206812 (PMC9607371; doi:10.3390/molecules27206812)
Supplement: Supplementary file 1 [file molecules-27-06812-s001.zip]

Archive with 1 entries (1 files):
- molecules-1940795-supplementary.pdf
